# Supplementary material for: Molecular Modulation of the Crosstalk Between TDP-43 and SOD1
Source: Int J Mol Sci. 2026 Apr 10;27(8):3409. doi: 10.3390/ijms27083409 (PMC13116465; doi:10.3390/ijms27083409)
Supplement: Supplementary file 1 [file ijms-27-03409-s001.zip]

Archive with 1 entries (1 files):
- ijms-4160604-supplementary.pdf
